# Supplementary material for: Clinical characteristics in blood stream infections caused by Klebsiella pneumoniae, Klebsiella variicola, and Klebsiella quasipneumoniae: a comparative study, Japan, 2014–2017
Source: BMC Infect Dis. 2019 Nov 8;19:946. doi: 10.1186/s12879-019-4498-x (PMC6842162; doi:10.1186/s12879-019-4498-x)
Supplement: Supplementary file 2 — Additional file 2: Table S1. Summary of all clinical and bacterial characteristics in this study. Table S2. Differences in bacterial characteristics between isolates of hypermucoviscous and non-hypermucoviscous phenotypes. Table S3. Differences in in the prevalence of virulence genes and serotypes of isolates between hospital-acquired and community-acquired infection groups. Table S4. Differences in the prevalence of virulence genes and serotypes of isolates based on clinical characteristics. [file 12879_2019_4498_MOESM2_ESM.xlsx]

## Sheet: Table S1
No	Species identification based on parC gene sequence analysis			Sex	Age	Underlying disease								Other risk factors			Source of infection										Catecholamine use for septic shock	30-day mortality	Hospital-acquired infection	Polymicrobial infection	Successful antibiotic treatment < 24H	Treatment Detail	Virulence factors							Serotype		String test	Antimicrobial Susceptibility Testing
	K. pneumoniae	K. variicola	K. quasipneumoniae	Male		Diabetes mellitus	Malignancy	Liver cirrhosis	Collagen disease	Chronic kidney disease	Respiratory disease	Mental disorder	None	Hemodialysis	Immunosuppressive agents	Neutropenia	Pneumonia	Skin and soft tissue	Abdominal infection	Abdominal abscess	Urinary tract infection	CRBSI	Osteomyelitis	Unknown	Liver abscess	Detail							ybtS	mrkD	entB	rmpA	kfu	allS	iutA	K1	K2		Ampicillin	Piperacillin	Cefazolin	Cefotiam	Cefotaxime	Ceftriaxone	Ceftazidime
1	1	0	0	1	68	0	1	0	0	0	0	0	0	0	0	0	0	0	0	0	1	0	0	0	0	Pyelonephritis	0	0	1	0	1	Cefozopran	1	1	1	1	1	1	1	1	0	1	1	1	0	0	0	0	0
2	1	0	0	1	69	1	0	0	0	0	0	0	0	0	0	0	0	1	0	0	0	0	0	0	0	Necrotizing fasciitis	0	0	1	1	1	Levofloxacin	1	1	1	1	0	0	1	0	0	1	1	1	0	0	0	0	0
3	1	0	0	1	42	0	0	0	0	0	0	1	0	0	0	0	0	0	0	0	0	0	0	1	0	Unknow	1	1	1	0	1	Ceftazidime	0	1	1	0	0	0	0	0	0	0	1	1	0	0	0	0	0
4	1	0	0	1	66	0	1	0	0	0	0	0	0	0	0	0	0	0	0	0	1	0	0	0	0	Pyelonephritis	0	0	1	0	0	Linezolid	1	1	1	0	0	0	1	0	0	0	1	1	0	0	0	0	0
5	0	0	1	0	87	0	1	0	0	0	0	0	0	0	0	1	0	0	0	0	0	0	0	1	0	Febrile neutropenia	0	0	0	0	1	Doripenem	0	1	1	0	0	0	0	0	0	0	1	1	0	0	0	0	0
6	0	0	1	1	84	1	1	0	0	0	0	0	0	0	0	0	0	0	0	0	0	0	0	1	0	Unknow	0	1	1	0	1	Cefepime	0	1	0	0	0	1	0	0	0	0	1	1	0	0	0	0	0
7	0	1	0	0	92	1	1	0	0	0	0	0	0	0	0	0	0	0	1	0	0	0	0	0	0	Cholangitis	0	0	1	0	1	Tazobactam/piperacillin	0	1	1	0	1	1	0	0	0	0	1	1	0	0	0	0	0
8	0	1	0	1	75	0	1	0	0	0	0	0	0	0	0	0	0	0	1	1	0	0	0	0	0	Cholangitis/Liver abscess	0	0	0	0	1	Meropenem	1	1	1	0	0	0	0	0	0	0	1	1	0	0	0	0	0
9	1	0	0	0	80	1	0	0	1	0	0	0	0	0	1	0	0	0	0	0	1	0	0	0	0	Pyelonephritis	0	0	0	0	1	Tazobactam/piperacillin	1	1	1	1	1	1	1	1	0	0	1	1	0	0	0	0	0
10	1	0	0	0	63	0	0	0	1	0	0	0	0	0	1	0	1	0	0	0	0	0	0	0	0	Pneumonia	0	0	1	0	1	Meropenem	0	1	1	0	0	0	0	0	0	0	1	1	0	0	0	0	0
11	1	0	0	0	63	0	0	1	0	0	0	0	0	0	0	0	0	0	1	0	0	0	0	0	0	Peritonitis	0	0	0	0	1	Cefoperazone/sulbactam	0	1	0	0	0	1	0	0	0	0	1	1	0	0	0	0	0
12	1	0	0	0	65	0	0	0	1	0	0	0	0	0	1	0	0	0	0	0	1	0	0	0	0	Pyelonephritis	0	0	0	0	1	Levofloxacin	1	1	1	1	1	1	1	1	0	0	1	0	0	0	0	0	0
13	1	0	0	1	72	1	0	0	0	0	0	0	0	0	0	0	0	0	0	0	0	0	0	1	0	Unknow	1	0	1	0	1	Meropenem	1	1	1	1	1	1	1	1	0	1	1	0	0	0	0	0	0
14	1	0	0	0	77	0	0	0	1	0	0	0	0	0	1	0	0	0	0	0	1	0	0	0	0	Pyelonephritis	0	0	0	0	1	Doripenem	1	1	1	1	0	0	1	0	1	0	1	0	0	0	0	0	0
15	1	0	0	1	65	1	0	0	0	0	0	0	0	0	0	0	0	0	0	0	1	0	0	0	0	Pyelonephritis	0	0	0	0	1	Tazobactam/piperacillin	1	1	1	1	0	0	1	0	1	1	1	1	0	0	0	0	0
16	1	0	0	1	90	0	0	0	1	0	0	0	0	0	1	0	0	0	1	0	0	0	0	0	0	Cholecystitis	1	0	1	0	1	Doripenem	0	1	1	0	0	0	0	0	0	0	1	1	0	0	0	0	0
17	0	0	1	1	68	0	1	0	0	0	0	0	0	0	0	0	0	0	0	0	0	0	0	1	0	Unknow	0	0	1	0	1	Cefepime	0	1	0	0	0	1	0	0	0	0	1	1	0	0	0	0	0
18	1	0	0	1	72	1	1	0	0	0	0	0	0	0	0	0	0	0	1	0	0	0	0	0	1	Liver abscess	0	0	1	0	1	Tazobactam/piperacillin	1	1	1	1	0	0	1	0	1	1	1	0	0	0	0	0	0
19	1	0	0	1	82	0	1	1	0	0	0	0	0	0	0	0	0	0	1	0	0	0	0	0	0	Cholangitis	1	0	1	0	1	Tazobactam/piperacillin	0	1	1	0	0	0	0	0	0	0	1	0	0	0	0	0	0
20	1	0	0	0	53	0	0	0	0	0	0	0	1	0	0	0	0	0	1	0	0	0	0	0	0	Cholecystitis	0	0	0	0	1	Cefoperazone/sulbactam	0	1	1	0	0	0	0	0	0	0	1	0	0	0	0	0	0
21	1	0	0	1	57	0	0	0	0	0	1	0	0	0	1	0	0	0	0	0	1	0	0	0	0	Pyelonephritis	0	0	1	0	1	Ceftriaxone	0	1	0	0	0	1	0	0	0	0	1	1	0	0	0	0	0
22	0	0	1	1	77	0	1	0	0	0	0	0	0	0	0	0	0	0	0	0	1	0	0	0	0	Pyelonephritis	0	0	1	0	1	Levofloxacin	0	1	1	0	0	0	0	0	0	0	1	1	0	0	0	0	0
23	1	0	0	1	55	1	0	0	0	0	0	0	0	0	0	0	0	0	0	0	1	0	0	0	0	Pyelonephritis	0	0	0	1	1	Cefmetazole	0	1	1	0	1	1	0	0	0	0	1	0	0	0	0	0	0
24	1	0	0	1	80	0	1	0	0	0	0	0	0	0	0	1	0	0	0	0	0	0	0	1	0	Febrile neutropenia	0	0	1	0	1	Levofloxacin	0	1	1	0	0	0	0	0	0	0	1	0	0	0	0	0	0
25	1	0	0	0	76	0	1	0	0	0	0	0	0	0	0	0	0	0	1	0	0	0	0	0	0	Bacterial translocation	0	0	1	0	1	Levofloxacin	1	1	1	1	1	1	1	1	0	0	1	0	0	0	0	0	0
26	1	0	0	1	72	0	1	0	0	0	0	0	0	0	0	0	0	0	1	0	0	0	0	0	0	Intra-abdominal abscess	0	0	1	0	1	Doripenem	1	1	1	1	1	1	1	1	0	1	1	0	0	0	0	0	0
27	1	0	0	0	77	1	0	1	0	0	0	0	0	0	0	0	0	1	0	0	0	0	0	0	0	Cellulitis	0	1	1	0	1	Meropenem	1	1	1	0	0	0	0	0	0	0	1	0	0	0	0	0	0
28	0	0	1	1	72	0	1	0	0	0	0	0	0	0	0	0	0	0	1	0	0	0	0	0	0	Bacterial translocation	0	0	0	0	1	Doripenem	0	1	1	0	0	0	0	0	0	1	1	1	0	0	0	0	0
29	1	0	0	1	75	0	0	0	0	1	0	0	0	0	1	0	0	0	0	0	1	0	0	0	0	Pyelonephritis	0	0	0	0	1	Levofloxacin	1	1	1	1	1	1	1	1	0	1	1	0	0	0	0	0	0
30	1	0	0	1	56	0	1	0	0	0	0	0	0	0	0	0	0	0	0	0	0	0	0	1	0	Unknow	1	0	1	0	1	Meropenem＋Amikacine	0	1	1	0	0	0	0	0	0	0	1	0	0	0	0	0	0
31	1	0	0	1	62	1	0	0	0	0	0	0	0	0	0	0	0	0	1	1	0	0	0	0	1	Liver abscess	0	0	0	0	1	Meropenem	1	1	1	1	1	1	1	1	0	1	1	0	0	0	0	0	0
32	0	1	0	1	91	1	1	0	0	0	0	0	0	0	0	0	0	0	0	0	0	0	0	1	0	Unknow	0	0	0	0	1	Meropenem	0	1	1	0	1	0	0	0	0	0	1	0	0	0	0	0	0
33	1	0	0	1	49	0	0	0	0	0	0	0	1	0	0	0	0	0	0	0	1	0	0	0	0	Pyelonephritis	1	0	1	0	1	Tazobactam/piperacillin	0	1	1	1	0	0	1	0	1	1	1	0	0	0	0	0	0
34	1	0	0	1	60	0	0	0	0	1	0	0	0	0	0	0	0	0	0	0	0	0	0	1	0	Unknow	1	0	1	1	0	Arbekacin＋Vancomycin	1	1	1	0	0	0	0	0	0	0	1	0	0	0	0	0	0
35	0	0	1	1	81	0	0	0	0	1	0	0	0	0	0	0	0	0	1	0	0	0	0	0	0	Cholecystitis	0	0	0	1	1	Cefoperazone/sulbactam	0	1	0	0	0	1	0	0	0	0	1	1	1	1	1	1	0
36	1	0	0	1	75	0	0	0	0	0	0	0	1	0	0	0	0	0	1	0	0	0	0	0	0	Peritonitis	0	0	0	0	1	Meropenem	1	1	1	1	1	1	1	1	0	0	1	0	0	0	0	0	0
37	1	0	0	1	79	1	1	0	0	0	0	0	0	0	0	0	0	0	1	0	0	0	0	0	0	Intra-abdominal abscess	0	0	1	0	1	Sulbactam/ampicillin	1	1	1	1	1	1	1	1	0	1	1	0	0	0	0	0	0
38	0	1	0	0	83	0	0	0	0	0	0	0	1	0	0	0	0	0	0	0	0	1	0	0	0	CRBSI	0	0	1	0	1	Ceftazidime	0	1	0	0	1	0	0	0	0	0	1	1	0	0	0	0	0
39	1	0	0	1	75	0	0	0	0	0	0	0	1	0	0	0	0	0	1	1	0	0	0	0	1	Liver abscess	1	0	0	0	1	Doripenem	1	1	1	0	0	0	0	0	0	1	1	0	0	0	0	0	0
40	1	0	0	1	78	0	1	1	0	0	0	0	0	0	0	0	0	0	0	0	1	0	0	0	0	Pyelonephritis	1	0	1	0	1	Doripenem＋Vancomycin	1	1	1	1	0	0	1	0	0	0	1	1	0	0	0	0	0
41	1	0	0	1	83	0	1	0	0	0	0	0	0	0	0	0	0	0	0	0	1	0	0	0	0	Pyelonephritis	1	0	1	0	1	Sulbactam/ampicillin	0	1	1	0	0	0	0	0	0	0	1	1	0	0	0	0	0
42	1	0	0	0	81	1	0	0	0	0	0	0	0	0	0	0	0	0	0	0	1	0	0	0	0	Pyelonephritis	0	0	0	0	1	Cefmetazole	1	1	1	0	1	0	0	0	0	0	1	0	0	0	0	1	0
43	1	0	0	0	68	0	1	0	0	0	0	0	0	0	0	0	0	0	0	0	1	0	0	0	0	Pyelonephritis	0	NA	1	0	0	Levofloxacin	0	1	1	0	0	0	0	0	0	0	1	1	1	1	1	1	1
44	1	0	0	1	70	1	0	0	0	0	0	0	0	0	0	0	0	0	0	0	1	0	0	0	0	Pyelonephritis	0	0	1	0	1	Sulfamethoxazole/trimethoprim	1	1	1	1	0	0	1	0	1	1	1	0	0	0	0	0	0
45	1	0	0	1	87	0	1	0	0	0	0	0	0	0	0	0	0	0	0	0	1	0	0	0	0	Pyelonephritis	0	0	0	0	1	Levofloxacin	0	1	1	0	1	0	0	0	0	0	1	0	0	0	0	0	0
46	1	0	0	0	76	1	0	0	0	0	0	0	0	0	0	0	1	0	0	0	0	0	0	0	0	Pneumonia	0	0	0	0	1	Cefoperazone/sulbactam	0	1	1	0	1	0	0	0	1	0	1	1	0	0	0	0	0
47	1	0	0	0	76	0	0	0	1	0	0	0	0	0	1	0	0	1	0	0	0	0	0	0	0	Necrotizing fasciitis	1	0	1	0	1	Ceftazidime	0	1	1	0	0	0	0	0	0	0	1	0	0	0	0	0	0
48	1	0	0	1	71	0	1	1	0	0	0	0	0	0	0	0	0	0	1	0	0	0	0	0	0	Cholangitis	0	0	1	0	1	Cefmetazole	0	1	1	0	0	0	0	0	0	0	1	0	0	0	0	0	0
49	1	0	0	1	58	1	0	0	0	0	0	0	0	0	0	0	0	0	0	0	0	0	0	1	0	Unknow	0	0	1	0	1	Meropenem	0	1	1	0	0	0	0	0	0	0	1	1	0	0	0	0	0
50	0	0	1	1	4	0	0	0	0	0	0	0	1	0	0	0	0	0	1	0	0	0	0	0	0	Bacterial translocation	0	0	1	0	1	Tazobactam/piperacillin	0	1	0	0	0	0	0	0	0	0	1	1	0	0	0	0	0
51	0	0	1	1	66	0	0	0	0	0	0	1	0	0	0	0	0	1	0	0	0	0	0	0	0	Cellulitis	0	0	0	1	1	Meropenem	0	1	0	0	0	1	0	1	0	0	1	0	0	0	0	0	0
52	0	1	0	1	63	0	0	0	0	0	0	1	0	0	0	0	0	0	0	0	0	0	0	1	0	Unknow	1	1	1	0	1	Tazobactam/piperacillin	0	1	1	0	1	0	0	0	0	0	1	0	0	0	0	0	0
53	0	1	0	0	88	1	0	0	0	0	0	0	0	0	0	0	1	0	0	0	0	0	0	0	0	Pneumonia	0	0	0	0	0	None	0	1	1	0	1	0	0	0	0	0	1	0	0	0	0	0	0
54	1	0	0	1	68	0	0	0	0	0	0	1	0	0	0	0	0	0	1	0	0	0	0	0	0	Cholangitis	0	0	1	0	1	Tazobactam/piperacillin	1	1	1	0	0	0	0	0	0	0	1	0	0	0	0	0	0
55	1	0	0	1	84	0	0	0	0	0	0	0	1	0	0	0	0	0	1	0	0	0	0	0	0	Cholangitis	0	0	0	0	1	Cefoperazone/sulbactam	0	1	1	0	0	0	0	0	0	0	1	0	0	0	0	0	0
56	1	0	0	1	69	0	1	0	0	0	0	0	0	0	1	0	0	0	0	0	0	0	0	1	0	Unknow	0	0	1	0	1	Meropenem	1	1	1	0	0	0	0	0	0	0	1	1	0	0	0	0	0
57	1	0	0	1	81	0	0	0	0	0	0	0	1	0	0	0	0	0	1	0	0	0	0	0	0	Cholangitis	0	0	1	0	1	Cefoperazone/sulbactam	0	1	1	0	0	0	0	0	0	0	1	0	1	0	0	0	0
58	0	1	0	1	67	0	1	0	0	0	0	0	0	0	0	0	0	0	1	0	0	0	0	0	0	Cholangitis	0	0	1	0	1	Tazobactam/piperacillin	0	1	1	0	1	0	0	0	0	0	1	1	0	0	0	0	0
59	1	0	0	1	36	1	1	0	0	0	0	0	0	0	0	1	0	0	0	0	0	0	0	1	0	Febrile neutropenia	0	0	1	0	1	Cefepime	0	1	1	0	0	0	0	0	0	0	1	0	0	0	0	0	0
60	0	1	0	1	84	1	0	1	0	0	0	0	0	0	0	0	0	0	1	1	0	0	0	0	1	Liver abscess	1	0	1	0	1	Meropenem	0	1	1	0	1	0	0	0	0	0	1	0	0	0	0	0	0
61	0	1	0	1	88	0	0	0	0	0	0	1	0	0	0	0	0	0	0	0	0	0	0	0	0	Unknow	1	0	1	0	1	Ceftriaxone	0	1	1	0	1	0	0	0	0	0	1	1	0	0	0	0	0
62	1	0	0	1	80	0	0	0	0	0	0	0	1	0	0	0	0	0	1	0	0	0	0	0	0	Intra-abdominal abscess	0	0	0	0	1	Cefmetazole	1	1	1	1	0	0	1	0	0	1	1	0	0	0	0	0	0
63	1	0	0	0	70	1	0	0	0	0	0	0	0	0	0	0	0	0	0	0	0	0	0	1	0	Unknow	0	0	1	1	1	Levofloxacin	1	1	1	0	0	0	0	0	0	0	1	1	1	1	1	1	1
64	1	0	0	0	64	0	0	0	0	0	0	0	1	0	0	0	0	0	0	0	1	0	0	0	0	Pyelonephritis	0	0	0	0	1	Cefmetazole	1	1	1	0	0	0	0	0	0	0	1	0	0	0	0	0	0
65	1	0	0	1	80	0	1	0	0	0	0	0	0	0	0	0	0	0	0	0	0	0	0	0	0	Iliopsoas abscess	1	0	1	0	1	Meropenem＋Metronidazole	1	1	1	1	0	0	1	0	0	1	1	0	0	0	0	0	0
66	1	0	0	1	74	1	0	0	0	0	0	0	0	0	0	0	0	1	0	0	0	0	0	0	0	Necrotizing fasciitis	0	0	0	1	1	Meropenem＋Daptomycin	0	1	1	0	0	0	0	0	0	0	1	0	0	0	0	0	0
67	1	0	0	0	67	0	0	0	0	0	0	1	0	0	0	0	0	0	0	0	1	0	0	0	0	Pyelonephritis	0	0	0	0	1	Cefmetazole	0	1	1	0	1	0	0	0	0	0	1	0	0	0	0	0	0
68	1	0	0	1	86	1	0	1	0	0	0	0	0	0	0	0	0	0	0	0	1	0	0	0	0	Pyelonephritis	1	1	0	0	1	Ceftriaxone	1	1	1	1	1	1	1	1	0	1	1	0	0	0	0	0	0
69	1	0	0	1	72	1	0	0	0	1	0	0	0	1	0	0	0	0	0	0	0	1	0	0	0	CRBSI	0	0	1	1	1	Ceftriaxone	0	1	1	0	0	0	0	0	0	0	1	0	0	0	0	0	0
70	1	0	0	1	72	0	1	1	0	0	0	0	0	0	0	0	0	0	1	0	0	0	0	0	0	Cholangitis	0	NA	1	0	1	Cefoperazone/sulbactam	1	1	1	1	1	1	1	1	0	0	1	1	0	0	0	0	0
71	1	0	0	0	72	0	0	1	0	0	0	0	0	0	0	0	0	0	1	0	0	0	0	0	0	Cholecystitis	0	0	1	0	1	Cefoperazone/sulbactam	0	1	1	0	0	0	0	0	0	0	1	0	0	0	0	0	0
72	0	1	0	1	70	0	0	0	0	0	0	0	1	0	0	0	0	0	1	0	0	0	0	0	0	Intra-abdominal abscess	0	0	1	0	1	Cefmetazole	0	1	1	0	1	0	0	0	0	0	1	0	0	0	0	0	0
73	1	0	0	0	100	0	0	0	0	0	1	0	0	0	0	0	0	0	1	1	0	0	0	0	1	Liver abscess	0	NA	0	1	1	Cefoperazone/sulbactam	0	1	1	0	0	0	0	0	0	0	1	0	0	0	0	0	0
74	1	0	0	0	41	1	0	0	0	1	0	0	0	0	0	0	0	1	0	0	0	0	0	0	0	Cellulitis	1	1	0	0	1	Meropenem	1	1	1	1	1	1	1	1	0	1	1	0	0	0	0	0	0
75	1	0	0	1	81	0	0	0	0	0	0	0	1	0	0	0	0	0	0	0	1	0	0	0	0	Pyelonephritis	0	NA	1	0	1	Meropenem	1	1	1	0	0	0	1	0	0	0	1	1	0	0	0	0	0
76	0	1	0	0	66	0	1	0	0	1	0	0	0	0	1	0	1	0	0	0	0	0	0	0	0	Pneumonia	0	0	1	1	1	Meropenem	0	1	1	0	1	0	0	0	0	0	1	0	0	0	0	0	0
77	1	0	0	0	87	0	1	0	0	0	0	0	0	0	0	0	0	0	0	0	0	0	0	1	0	Unknow	0	1	1	0	1	Doripenem	0	1	1	0	0	0	0	0	0	0	1	0	0	0	0	0	0
78	1	0	0	0	78	1	0	1	0	0	0	0	0	0	0	0	0	0	1	0	0	0	0	0	0	Cholecystitis	0	0	0	0	1	Tazobactam/piperacillin	0	1	1	1	0	0	1	0	1	1	1	0	0	0	0	0	0
79	1	0	0	0	46	0	1	0	0	0	0	0	0	0	1	1	0	0	0	0	0	0	0	1	0	Febrile neutropenia	0	0	1	0	1	Meropenem＋Amikacine	0	1	1	0	0	1	0	0	0	0	1	0	0	0	0	0	0
80	1	0	0	1	72	1	0	0	0	0	0	0	0	0	0	0	0	0	1	0	0	0	0	0	1	Liver abscess	0	0	0	0	1	Levofloxacin	0	1	1	0	0	0	0	0	0	1	1	1	0	0	0	0	0
81	1	0	0	0	77	0	0	0	0	1	0	0	0	1	0	0	0	0	0	0	1	0	0	0	0	Pyelonephritis	0	NA	0	0	1	Cefoperazone/sulbactam	0	1	1	0	1	0	0	0	0	0	1	1	0	0	0	0	0
82	1	0	0	1	89	0	1	0	0	0	0	0	0	0	0	0	0	0	0	0	1	0	0	0	0	Pyelonephritis	0	0	0	1	1	Sulbactam/ampicillin	0	1	1	0	0	0	0	0	0	0	1	1	0	0	0	0	0
83	0	1	0	1	83	1	0	0	0	0	0	0	0	0	0	0	0	0	0	0	1	0	0	0	0	Pyelonephritis	0	0	0	0	1	Ceftriaxone	1	1	1	0	1	0	0	0	0	0	1	0	0	0	0	0	0
84	0	0	1	1	74	0	1	0	0	0	0	0	0	0	0	0	0	0	0	0	1	0	0	0	0	Pyelonephritis	1	NA	1	0	1	Tazobactam/piperacillin	0	1	1	0	0	0	0	0	0	0	1	1	0	0	0	0	0
85	1	0	0	1	4	0	0	0	0	0	0	0	1	0	0	0	0	0	0	0	1	0	0	0	0	Pyelonephritis	0	0	1	0	1	Sulbactam/ampicillin	0	1	1	0	0	0	0	0	0	0	1	0	0	0	0	0	0
86	0	1	0	0	79	1	1	0	0	0	0	0	0	0	0	0	0	0	0	0	0	1	0	0	0	CRBSI	0	0	1	0	0	Minocycline	0	1	1	0	1	0	0	0	0	0	1	1	1	1	1	1	1
87	0	1	0	1	69	0	1	0	0	0	0	0	0	0	0	0	0	0	1	0	0	0	0	0	0	Cholangitis	0	0	0	0	1	Cefoperazone/sulbactam	0	1	1	0	1	0	0	0	0	0	1	0	0	0	0	0	0
88	1	0	0	0	76	0	0	0	0	0	1	0	0	0	0	0	1	0	0	0	0	0	0	0	0	Pneumonia	0	0	0	0	1	Levofloxacin	0	1	1	1	0	0	1	0	1	0	1	1	0	0	0	0	0
89	1	0	0	1	73	0	0	0	0	0	0	0	1	0	0	0	1	0	0	0	0	0	0	0	0	Pneumonia	0	0	0	0	1	Levofloxacin	1	1	1	0	0	0	1	0	0	0	1	1	0	0	0	0	0
90	1	0	0	1	75	0	0	0	0	0	0	0	1	0	0	0	1	0	0	0	0	0	0	0	0	Pneumonia	0	0	0	0	1	Tazobactam/piperacillin	1	1	1	1	0	0	1	0	0	1	1	0	0	0	0	0	0
91	1	0	0	1	82	0	1	0	0	0	0	0	0	0	0	0	0	0	0	0	0	0	0	1	0	Unknow	0	0	1	0	1	Meropenem	1	1	1	0	0	0	0	0	0	0	1	1	0	0	0	0	0
92	1	0	0	1	70	1	0	0	0	0	0	0	0	0	0	0	0	0	0	0	0	0	0	1	0	Unknow	1	0	0	0	1	Tazobactam/piperacillin	0	0	1	0	0	0	0	0	0	0	1	0	0	0	0	0	0
93	1	0	0	0	80	1	0	0	0	0	0	0	0	0	0	0	0	0	0	0	1	0	0	0	0	Pyelonephritis	0	1	1	0	1	Tazobactam/piperacillin＋Levofloxacin	0	1	1	0	1	0	0	0	0	0	1	0	0	0	0	0	0
94	1	0	0	1	70	0	1	0	0	0	0	0	0	0	0	0	0	0	1	0	0	0	0	0	0	Cholangitis	0	0	0	0	1	Cefoperazone/sulbactam	1	1	1	1	0	0	1	0	1	1	1	0	0	0	0	0	0
95	0	1	0	1	71	0	0	0	0	0	0	0	1	0	0	0	0	0	1	0	0	0	0	0	1	Liver abscess	0	0	1	0	1	Doripenem	1	1	1	0	1	0	0	0	0	1	1	0	0	0	0	0	0
96	1	0	0	1	75	0	0	0	0	1	0	0	0	0	0	0	0	0	0	0	1	0	0	0	0	Pyelonephritis	0	0	1	0	1	Meropenem	1	1	1	1	1	1	1	1	0	0	1	0	0	0	0	0	0
97	0	0	1	0	81	1	0	0	0	0	0	0	0	0	0	0	0	0	1	0	0	0	0	0	0	Cholangitis	0	0	0	0	1	Doripenem＋Clindamycin	0	1	0	0	0	1	0	0	0	0	1	0	0	0	0	0	0
98	1	0	0	1	88	1	0	0	0	0	0	0	0	0	0	0	0	1	0	0	0	0	0	0	0	Necrotizing fasciitis	0	0	0	0	1	Tazobactam/piperacillin	1	1	1	0	0	1	0	0	0	0	1	1	0	0	0	0	0
99	1	0	0	1	62	0	1	0	0	0	0	0	0	0	0	0	0	0	0	0	0	0	1	0	0	Osteomyelitis/Iliopsoas abscess	0	0	0	0	1	Meropenem	1	1	1	0	0	0	0	0	0	0	1	0	0	0	0	0	0
100	1	0	0	1	46	0	1	0	0	0	0	0	0	0	0	1	0	0	0	0	0	0	0	1	0	Febrile neutropenia	0	0	1	0	1	Tazobactam/piperacillin	0	1	1	0	1	0	0	0	1	0	1	1	0	0	0	0	0
101	0	0	1	0	77	0	1	0	0	0	0	0	0	0	0	0	0	0	0	0	1	0	0	0	0	Pyelonephritis	0	0	0	0	1	Tazobactam/piperacillin	0	1	0	0	0	1	0	0	0	0	1	1	0	0	0	0	0
102	0	1	0	1	83	1	0	0	0	0	0	0	0	0	0	0	0	0	0	0	1	0	0	0	0	Pyelonephritis	0	0	0	0	1	Ceftriaxone	0	1	1	0	1	0	0	0	0	0	1	0	0	0	0	0	0
103	0	1	0	1	69	0	0	0	0	0	0	1	0	0	0	0	0	0	1	0	0	0	0	0	0	Peritonitis	1	0	1	1	1	Tazobactam/piperacillin	0	1	1	0	0	0	0	0	0	1	1	0	0	0	0	0	0
104	1	0	0	1	55	0	0	0	0	0	0	0	1	0	0	0	0	0	1	1	0	0	0	0	1	Liver abscess	0	0	0	0	1	Sulbactam/ampicillin	0	1	1	0	1	0	0	0	1	1	1	1	0	0	0	0	0
105	1	0	0	1	81	0	1	0	0	0	1	0	0	0	0	0	0	0	0	0	1	0	0	0	0	Pyelonephritis	0	0	0	0	1	Tazobactam/piperacillin	0	1	1	0	0	0	0	0	0	0	1	1	0	0	0	0	0
106	1	0	0	1	64	0	0	0	0	0	0	1	0	0	0	0	0	0	1	0	0	0	0	0	0	Peritonitis	1	1	0	0	1	Meropenem	1	1	1	1	1	1	1	1	0	0	1	0	0	0	0	0	0
107	1	0	0	0	74	0	1	0	1	0	0	1	0	0	1	0	0	0	0	0	1	0	0	0	0	Pyelonephritis	0	0	0	0	1	Sulbactam/ampicillin	0	1	1	0	0	0	0	0	0	0	1	1	0	0	0	0	0
108	1	0	0	1	83	0	0	0	0	0	0	0	1	0	0	0	0	0	1	0	0	0	0	0	0	Cholecystitis	0	0	0	0	1	Cefmetazole	0	1	1	0	0	0	0	0	0	0	1	0	0	0	0	0	0
109	1	0	0	0	75	0	0	0	1	0	1	0	0	0	1	0	0	0	1	0	0	0	0	0	0	Peritonitis	1	1	0	0	1	Tazobactam/piperacillin	1	1	1	1	0	0	1	0	0	1	1	0	0	0	0	0	0
110	1	0	0	1	85	0	1	0	0	0	0	0	0	0	0	0	0	0	1	0	0	0	0	0	0	Cholangitis	0	NA	0	0	1	Tazobactam/piperacillin	0	1	1	0	0	0	0	0	0	0	1	0	0	0	0	0	0
111	1	0	0	0	34	0	0	0	0	0	0	1	0	0	0	0	0	1	0	0	0	0	0	0	0	Necrotizing fasciitis	0	0	1	1	1	Tazobactam/piperacillin	0	1	1	0	1	0	0	0	0	0	1	0	0	0	0	0	0
112	0	1	0	1	83	0	1	0	0	0	0	0	0	0	1	0	0	0	0	0	0	0	0	1	0	Unknow	0	0	0	0	1	Meropenem	0	1	1	0	1	0	0	0	0	0	1	0	0	0	0	1	0
113	1	0	0	1	59	0	1	0	0	0	0	0	0	0	0	0	0	0	0	0	0	1	0	0	0	CRBSI	0	0	1	0	1	Cefepime	0	1	1	0	1	1	0	0	0	0	1	0	0	0	0	0	0
114	1	0	0	1	70	0	0	0	0	0	0	0	1	0	0	0	0	0	1	0	0	0	0	0	0	Cholangitis	1	0	0	0	1	Meropenem	0	1	1	0	0	0	0	0	0	0	1	1	0	0	0	0	0
115	1	0	0	1	80	1	1	0	0	0	0	0	0	0	0	1	0	0	0	0	0	0	0	1	0	Febrile neutropenia	0	0	1	0	1	Levofloxacin	1	1	1	0	0	0	0	0	1	0	1	1	0	0	0	0	0
116	0	1	0	1	43	0	0	0	0	0	0	0	1	0	0	0	0	0	1	0	0	0	0	0	0	Bacterial translocation	0	0	1	0	1	Levofloxacin	1	1	0	0	1	0	0	0	1	0	1	0	0	0	0	0	0
117	0	1	0	1	86	0	1	0	0	0	0	0	0	0	1	1	0	0	0	0	0	0	0	1	0	Febrile neutropenia	0	0	0	0	1	Meropenem	0	1	1	0	1	0	0	0	0	0	1	1	0	0	0	0	0
118	1	0	0	0	79	0	0	0	0	0	0	0	1	0	0	0	0	0	0	0	1	0	0	0	0	Pyelonephritis	0	0	1	0	0	Tazobactam/piperacillin	0	1	1	0	0	0	0	0	0	0	1	1	1	1	1	1	1
119	0	1	0	1	81	0	1	1	0	0	0	0	0	0	0	0	0	0	1	0	0	0	0	0	0	Cholangitis	1	1	0	0	1	Tazobactam/piperacillin	0	1	1	0	1	0	0	0	0	0	1	0	0	0	0	0	0
Total	87	21	11	83	-	34	47	11	8	8	5	10	21	2	15	7	7	8	42	6	33	4	1	22	8		24	11	63	13	113		45	118	108	29	45	28	32	16	13	25	119	49	6	5	5	7	4
																			CRBSI=Catheter related blood stream infection																					0 = susceptible	1 = intermediate and resistant
[truncated: 15 more columns]

## Sheet: Table S2
	Hypermucoviscous phenotype = 25	Non-hypermucoviscous phenotype = 94	p-value		OR	95% CI
K1 = 16	8	8	< 0.005	*	4.97	1.41–17.65
K2 = 13	7	6	< 0.005	*	5.59	1.42–22.18
rmpA = 29	19	10	< 0.005	*	25.34	7.66–97.93
iutA = 32	19	13	< 0.005	*	18.97	5.97–69.82

## Sheet: Table S3
Community-acquired infection
	Total = 50		K. pneumoniae = 37		K. variicola = 9		K. quasipneumoniae = 4		p-value
	n	%	n	%	n	%	n	%
K1	8	16	8	21.6216	0	0	0	0	0.32
K2	7	14	7	18.9189	0	0	0	0	0.47
rmpA	16	32	16	43.2432	0	0	0	0	< 0.05	*
iutA	17	34	17	45.9459	0	0	0	0	< 0.05	*
ybtS	22	44	20	54.0541	2	22.2222	0	0	< 0.05	*
entB	47	94	36	97.2973	9	100	2	50	< 0.05	*
kfu	22	44	14	37.8378	8	88.8889	0	0	< 0.05	*
allS	12	24	10	27.027	0	0	2	50	0.1
mrkD	49	98	36	97.2973	9	100	4	100	1
Hypermucoviscous phenotype	14	28	13	35.1351	0	0	1	25	0.09
ESBL-producing	0	0	0	0	0	0	0	0	NA
Hospital-acquired infection
	Total = 56		K. pneumoniae = 41		K. variicola = 10		K. quasipneumoniae = 5		p-value
	n	%	n	%	n	%	n	%
K1	7	12.5	7	17.0732	0	0	0	0	0.4
K2	6	10.7143	5	12.1951	1	10	0	0	1
rmpA	12	21.4286	12	29.2683	0	0	0	0	< 0.05	*
iutA	14	25	14	34.1463	0	0	0	0	< 0.05	*
ybtS	20	35.7143	18	43.9024	2	20	0	0	0.09
entB	50	89.2857	40	97.561	8	80	2	40	< 0.05	*
kfu	20	35.7143	10	24.3902	10	100	0	0	< 0.05	*
allS	13	23.2143	10	24.3902	1	10	2	40	0.38
mrkD	56	100	41	100	10	100	5	100	NA
Hypermucoviscous phenotype	9	16.0714	8	19.5122	1	10	0	0	0.58
ESBL-producing	3	5.35714	2	4.87805	1	10	0	0	0.61

## Sheet: Table S4
	Total	ybtS = 42		mrkD = 105		entB = 97		rmpA = 28		kfu = 42		allS = 25		iutA = 31		K1 = 15		K2 = 13		Hypermucoviscous phenotype = 23
		Positive	p-value	Positive	p-value	Positive	p-value	Positive	p-value	Positive	p-value	Positive	p-value	Positive	p-value	Positive	p-value	Positive	p-value	Positive	p-value		OR	95% CI
Male sex	74	33	0.1332	73	1	69	0.4484	20	1	29	1	16	0.4665	23	0.644	13	0.644	9	1	20	0.07016
Diabetes mellitus	29	14	0.2753	28	0.2736	27	1	10	0.323	16	0.07362	10	0.1264	10	0.4808	6	0.3472	6	0.1798	10	0.06522
Malignancy	45	15	0.3165	45	1	42	0.7301	9	0.2658	16	0.5481	11	1	10	0.1998	5	0.576	4	0.5506	7	0.2364
Chronic kidney disease	4	3	0.2983	4	1	4	1	3	0.05556	4	0.1782	4	0.2464	3	0.0742	3	0.3018	0	1	2	0.2047
Collagen disease	8	4	0.7098	8	1	8	1	4	0.2035	2	0.4739	2	1	4	0.2283	2	0.3156	1	1	1	1
Pulmonary disease	4	1	1	4	1	3	0.3025	2	0.2841	0	0.1504	1	1	2	0.5786	3	0.4146	1	0.4123	1	1
Immunosuppressive drug	14	6	0.7784	14	1	13	1	5	0.5152	5	1	5	0.3107	5	0.545	3	0.4146	1	1	2	0.7296
Mental disorder	7	2	0.7007	7	1	7	1	5	0.5152	4	0.4313	1	1	1	0.6707	1	1	0	0.5934	0	0.3423
Liver cirrhosis	11	4	1	11	1	10	1	4	0.4757	4	1	3	0.7185	4	0.7272	2	0.6532	1	1	2	1
Neutropenia	7	1	0.24	7	1	7	1	0	0.1857	2	0.7007	1	1	0	0.1032	0	0.5897	2	0.2046	9	0.3423
Pneumonia	6	2	1	6	1	6	1	2	0.6535	2	1	0	0.3319	3	0.355	0	0.5911	2	0.1571	1	1
Skin and soft tissue infection	4	3	0.2983	4	1	4	1	1	1	1	1	2	0.2357	1	1	1	0.462	0	1	1	1
Abdominal infection	39	16	0.8395	39	1	35	0.7223	12	0.4963	16	0.8395	10	0.8132	12	0.8271	7	0.4016	5	1	13	< 0.05	*	2.819	1.00–8.23
Urinary tract infection	31	15	0.2779	31	1	29	1	11	0.2261	13	0.8284	8	0.8028	13	0.09905	6	0.3639	4	1	6	0.7999
Liver abscess	7	4	0.4313	7	1	7	1	2	1	4	0.4313	1	1	2	1	1	1	2	0.2046	6	< 0.0005	*	27.65	3.07–1335.56
Hospital-acquired infection	56	20	0.4299	56	1	50	0.4951	12	0.2716	20	0.4299	13	1	14	0.3931	7	0.7812	6	0.7684	9	0.1613
